# Supplementary material for: Positive Selection Drives cis-regulatory Evolution Across the Threespine Stickleback Y Chromosome
Source: Mol Biol Evol. 2024 Feb 2;41(2):msae020. doi: 10.1093/molbev/msae020 (PMC10899008; doi:10.1093/molbev/msae020)
Supplement: msae020_Supplementary_Data [file msae020_supplementary_data.zip]

Archive with 2 entries (2 files):
- Supplemental Figures.pdf
- Supplementary_material_Neutrality_Index_Gene-bygene.xlsx
