# Supplementary material for: Positive Selection Drives cis-regulatory Evolution Across the Threespine Stickleback Y Chromosome
Source: Mol Biol Evol. 2024 Feb 2;41(2):msae020. doi: 10.1093/molbev/msae020 (PMC10899008; doi:10.1093/molbev/msae020)
Supplement: msae020_Supplementary_Data [file msae020_supplementary_data.zip › Supplementary_material_Neutrality_Index_Gene-bygene.xlsx]

## Sheet: Sheet1
Transcript	Nihaldane (Y)	Nihaldane (X)
ENSGACT00000015289	-0.259808	0.318474
ENSGACT00000016895	0.247784	-0.277965
ENSGACT00000017692	0.251056	0.271741
ENSGACT00000013446	-0.845098	-1.39794
ENSGACT00000018492	-0.845098	-0.801632
ENSGACT00000015740	-0.814248	-0.801632
ENSGACT00000018645	-0.644612	-0.0543577
ENSGACT00000016069	-0.596542	0.805864
ENSGACT00000015146	-0.566622	0.155957
ENSGACT00000018111	-0.565382	0.294781
ENSGACT00000016053	-0.526809	-0.679226
ENSGACT00000004186	-0.521703	-0.121422
ENSGACT00000011092	-0.500094	-0.0850108
ENSGACT00000018649	-0.499116	0.126982
ENSGACT00000016660	-0.477121	0.789699
ENSGACT00000018396	-0.477121	0.159701
ENSGACT00000017858	-0.446632	-0.327823
ENSGACT00000015983	-0.430125	-0.389971
ENSGACT00000018404	-0.424415	-0.338354
ENSGACT00000017978	-0.423792	0.576253
ENSGACT00000011443	-0.414973	1.4624
ENSGACT00000015948	-0.391538	0.0904623
ENSGACT00000013552	-0.38052	-0.200129
ENSGACT00000008886	-0.379482	-0.530743
ENSGACT00000014891	-0.374459	-0.831836
ENSGACT00000006070	-0.370853	0.551811
ENSGACT00000018248	-0.362882	0.320668
ENSGACT00000018406	-0.353559	-0.273707
ENSGACT00000018337	-0.345842	-0.216208
ENSGACT00000012630	-0.343373	0.636822
ENSGACT00000016196	-0.338522	0.134699
ENSGACT00000009871	-0.334579	-0.334858
ENSGACT00000018639	-0.326336	0.294781
ENSGACT00000005547	-0.320838	-0.446087
ENSGACT00000008935	-0.31742	1.27875
ENSGACT00000004063	-0.29311	0.288696
ENSGACT00000015174	-0.292013	-0.221849
ENSGACT00000012381	-0.291756	-0.876722
ENSGACT00000010285	-0.291485	-0.824922
ENSGACT00000016004	-0.287607	0.467021
ENSGACT00000015167	-0.279005	-0.232914
ENSGACT00000015055	-0.278965	-0.0446291
ENSGACT00000015425	-0.263552	-0.665769
ENSGACT00000014130	-0.247137	-0.108481
ENSGACT00000014199	-0.244712	0.5186
ENSGACT00000004342	-0.233725	-0.0800965
ENSGACT00000004274	-0.231949	0.422764
ENSGACT00000018159	-0.226519	-0.0812059
ENSGACT00000005713	-0.226065	-0.21011
ENSGACT00000015021	-0.221849	-0.29595
ENSGACT00000016948	-0.221849	-0.639656
ENSGACT00000008138	-0.219412	-0.419965
ENSGACT00000018666	-0.214844	-0.229337
ENSGACT00000014222	-0.213497	-0.418143
ENSGACT00000017454	-0.208276	0.0334238
ENSGACT00000015414	-0.194265	-0.533695
ENSGACT00000004293	-0.194065	-0.208276
ENSGACT00000008699	-0.192394	0
ENSGACT00000014796	-0.184012	0.24651
ENSGACT00000014213	-0.182722	0.920819
ENSGACT00000015990	-0.18234	-0.0289637
ENSGACT00000015141	-0.18142	-0.129634
ENSGACT00000014795	-0.178715	0.258443
ENSGACT00000014071	-0.175119	-0.195319
ENSGACT00000014076	-0.175119	-0.195319
ENSGACT00000016982	-0.175063	-0.354626
ENSGACT00000017707	-0.173127	-0.14696
ENSGACT00000014204	-0.170262	0.936868
ENSGACT00000017431	-0.169689	0.339812
ENSGACT00000014790	-0.168122	0.268094
ENSGACT00000009743	-0.159701	-0.109144
ENSGACT00000011925	-0.158473	-0.618741
ENSGACT00000016598	-0.156074	-0.0369836
ENSGACT00000015477	-0.151096	-0.125639
ENSGACT00000005592	-0.139047	0.845098
ENSGACT00000005597	-0.139047	0.845098
ENSGACT00000016602	-0.134699	-0.12296
ENSGACT00000004109	-0.129634	-0.183644
ENSGACT00000017679	-0.117639	-0.235136
ENSGACT00000016986	-0.114955	-0.0445821
ENSGACT00000015690	-0.114194	-0.0466805
ENSGACT00000014740	-0.10067	-0.15261
ENSGACT00000009740	-0.0999649	0
ENSGACT00000014458	-0.0974952	-0.7655
ENSGACT00000013058	-0.0964403	-0.252699
ENSGACT00000009225	-0.0934217	-0.345004
ENSGACT00000016955	-0.0934217	0.0334238
ENSGACT00000005709	-0.0871502	0.146128
ENSGACT00000015882	-0.0757207	0.146128
ENSGACT00000018261	-0.0743287	0.180208
ENSGACT00000017923	-0.0687158	-0.0867137
ENSGACT00000014516	-0.0599979	0.0310342
ENSGACT00000014806	-0.0599979	0.064458
ENSGACT00000013463	-0.0557552	-0.210712
ENSGACT00000018250	-0.0543577	0.0621479
ENSGACT00000015845	-0.049999	0.901044
ENSGACT00000018269	-0.0472525	0.242783
ENSGACT00000017524	-0.0416409	0.822084
ENSGACT00000015969	-0.0374624	0.0749024
ENSGACT00000016537	-0.0372481	0.477121
ENSGACT00000003722	-0.0362122	-0.0362122
ENSGACT00000017869	-0.0354723	0.667936
ENSGACT00000015079	-0.0317918	-0.444534
ENSGACT00000016544	-0.0251835	0.490283
ENSGACT00000015286	-0.0241337	-0.62213
ENSGACT00000004291	-0.0182888	-0.116506
ENSGACT00000014817	-0.0179116	-0.504274
ENSGACT00000004191	0	0
ENSGACT00000004435	0	0.188189
ENSGACT00000005258	0	0
ENSGACT00000005452	0	0
ENSGACT00000005789	0	0
ENSGACT00000005818	0	0
ENSGACT00000006184	0	0
ENSGACT00000006723	0	0
ENSGACT00000007169	0	0
ENSGACT00000007425	0	0
ENSGACT00000008087	0	0
ENSGACT00000008398	0	0
ENSGACT00000008865	0	0
ENSGACT00000010276	0	0
ENSGACT00000010436	0	0
ENSGACT00000010552	0	0
ENSGACT00000010579	0	0
ENSGACT00000010773	0	0
ENSGACT00000010797	0	0
ENSGACT00000011028	0	0
ENSGACT00000011189	0	0
ENSGACT00000011350	0	0
ENSGACT00000011386	0	0
ENSGACT00000011748	0	0
ENSGACT00000012337	0	0
ENSGACT00000012462	0	0
ENSGACT00000013224	0	0
ENSGACT00000013529	0	0
ENSGACT00000014055	0	0
ENSGACT00000014323	0	0
ENSGACT00000014441	0	0
ENSGACT00000014524	0	0
ENSGACT00000014626	0	-0.109144
ENSGACT00000014630	0	0
ENSGACT00000014676	0	0
ENSGACT00000014799	0	0
ENSGACT00000015605	0	0
ENSGACT00000016434	0	0
ENSGACT00000016724	0	0
ENSGACT00000016730	0	0
ENSGACT00000016924	0	0
ENSGACT00000017055	0	0
ENSGACT00000017060	0	0
ENSGACT00000017071	0	0
ENSGACT00000017174	0	0
ENSGACT00000017462	0	0.522283
ENSGACT00000017499	0	0
ENSGACT00000017502	0	0
ENSGACT00000017505	0	0
ENSGACT00000017539	0	0
ENSGACT00000017836	0	0
ENSGACT00000017896	0	0
ENSGACT00000017919	0	0
ENSGACT00000018006	0	0
ENSGACT00000018067	0	0
ENSGACT00000018317	0	0
ENSGACT00000018333	0	0
ENSGACT00000018696	0	0
ENSGACT00000018701	0	0
ENSGACT00000014500	0.00703326	0.0621479
ENSGACT00000014510	0.0076194	0.0898645
ENSGACT00000017788	0.0113548	-0.00453575
ENSGACT00000014702	0.0186822	0.328013
ENSGACT00000015066	0.0200479	-0.292789
ENSGACT00000005862	0.0209339	0.753328
ENSGACT00000014426	0.0241337	-0.593908
ENSGACT00000014854	0.0319478	0.45676
ENSGACT00000015322	0.0334238	-0.324511
ENSGACT00000001640	0.0354723	0.0359621
ENSGACT00000015077	0.0362122	0.207431
ENSGACT00000015582	0.0362122	-0.835056
ENSGACT00000014864	0.0381205	0.777572
ENSGACT00000001643	0.0398106	0.0261309
ENSGACT00000017800	0.0400291	-0.00888613
ENSGACT00000009733	0.0440168	0.0429282
ENSGACT00000014314	0.0476416	0.382911
ENSGACT00000004329	0.051587	0.0609008
ENSGACT00000016696	0.0527064	-0.609105
ENSGACT00000016700	0.0537958	-0.6173
ENSGACT00000008678	0.0543577	-0.283997
ENSGACT00000018670	0.0589779	0.0589779
ENSGACT00000018535	0.0602294	-0.5363
ENSGACT00000004392	0.0614701	-0.135719
ENSGACT00000015535	0.0621479	0.477121
ENSGACT00000010646	0.064296	0.330564
ENSGACT00000017794	0.0685347	0.0063868
ENSGACT00000015533	0.0688067	-0.150198
ENSGACT00000014224	0.0725507	-0.566853
ENSGACT00000015482	0.0753548	0.113444
ENSGACT00000017304	0.0753913	0.0817986
ENSGACT00000017823	0.0829742	0.140815
ENSGACT00000017070	0.0871502	0.153584
ENSGACT00000017934	0.0892648	-0.558563
ENSGACT00000017435	0.0898645	0.572958
ENSGACT00000014434	0.0912329	-0.573739
ENSGACT00000015073	0.0924708	0.424093
ENSGACT00000013468	0.0930033	0.179076
ENSGACT00000013952	0.0942699	0.33403
ENSGACT00000011723	0.0962755	-0.151049
ENSGACT00000004222	0.0984864	0.109144
ENSGACT00000014301	0.104352	0.405002
ENSGACT00000005721	0.10516	0.542184
ENSGACT00000017806	0.110013	0.0699077
ENSGACT00000018001	0.112704	0.15261
ENSGACT00000014307	0.113444	0.355597
ENSGACT00000015788	0.113444	0.895265
ENSGACT00000006856	0.117032	-0.213291
ENSGACT00000005044	0.119738	-0.396465
ENSGACT00000010425	0.12377	-0.244488
ENSGACT00000017704	0.1305	0.177752
ENSGACT00000016267	0.132967	0.218679
ENSGACT00000004259	0.136477	0.0982865
ENSGACT00000011152	0.136838	0.221849
ENSGACT00000001659	0.146128	0.0434657
ENSGACT00000004272	0.146128	-0.338354
ENSGACT00000008661	0.146128	-0.167491
ENSGACT00000015683	0.148788	0.24879
ENSGACT00000015388	0.150386	0.348455
ENSGACT00000004283	0.155753	0.0871502
ENSGACT00000017849	0.163502	0.196295
ENSGACT00000005743	0.16481	0.16481
ENSGACT00000017911	0.165472	1.04766
ENSGACT00000016189	0.165872	0.920819
ENSGACT00000010090	0.168122	-0.168122
ENSGACT00000014877	0.173988	0.96529
ENSGACT00000016046	0.184209	0.497047
ENSGACT00000015382	0.184968	-0.031599
ENSGACT00000001622	0.185637	0.212608
ENSGACT00000009036	0.185637	-0.317782
ENSGACT00000016468	0.185637	0.322932
ENSGACT00000011130	0.196295	0.482762
ENSGACT00000011158	0.196295	0.482762
ENSGACT00000011180	0.196295	0.482762
ENSGACT00000016549	0.196295	0.260913
ENSGACT00000017956	0.198834	-0.453798
ENSGACT00000008355	0.199157	0.306051
ENSGACT00000010096	0.203309	-0.333433
ENSGACT00000004268	0.206474	-0.270647
ENSGACT00000018480	0.206872	0.928688
ENSGACT00000001656	0.2097	0.258832
ENSGACT00000018424	0.212608	0.977105
ENSGACT00000016596	0.21592	0.773872
ENSGACT00000018289	0.218289	0.364417
ENSGACT00000015326	0.221849	0.320335
ENSGACT00000017450	0.222757	0.291485
ENSGACT00000016845	0.22565	0.986668
ENSGACT00000004136	0.228742	-0.43514
ENSGACT00000003770	0.232914	0.261878
ENSGACT00000018252	0.234766	0.373988
ENSGACT00000015182	0.237361	0.802694
ENSGACT00000014635	0.23976	0.183644
ENSGACT00000015621	0.23976	-0.183504
ENSGACT00000008083	0.240828	-0.519103
ENSGACT00000018115	0.244207	-0.0675994
ENSGACT00000017996	0.251056	0.342423
ENSGACT00000016033	0.254185	0.496643
ENSGACT00000014883	0.256174	0.78048
ENSGACT00000018585	0.256962	0.201442
ENSGACT00000016474	0.257873	0.463111
ENSGACT00000015202	0.258832	-0.167258
ENSGACT00000014751	0.260913	0.169142
ENSGACT00000014179	0.265314	0.758673
ENSGACT00000015311	0.266013	0.665653
ENSGACT00000014230	0.268845	-0.0827655
ENSGACT00000018539	0.269872	-0.302914
ENSGACT00000013967	0.271741	0.414973
ENSGACT00000015404	0.272593	0.831836
ENSGACT00000015042	0.274471	0.399866
ENSGACT00000018548	0.276206	0.477121
ENSGACT00000004306	0.284843	0.350876
ENSGACT00000018607	0.287748	0.250812
ENSGACT00000017673	0.288065	0.410905
ENSGACT00000015033	0.289021	0.424643
ENSGACT00000001650	0.290565	0.142107
ENSGACT00000004251	0.292013	0.237174
ENSGACT00000016816	0.299138	0.490112
ENSGACT00000017633	0.303175	-0.525426
ENSGACT00000017941	0.309912	0.367977
ENSGACT00000012928	0.31527	0.311249
ENSGACT00000017730	0.316152	-0.599246
ENSGACT00000011290	0.322452	0.504617
ENSGACT00000015183	0.326735	0.214093
ENSGACT00000014291	0.328072	0.483238
ENSGACT00000018558	0.332322	1.0446
ENSGACT00000017848	0.332528	0.432435
ENSGACT00000018065	0.332528	0.38707
ENSGACT00000004197	0.332577	-0.0991315
ENSGACT00000016613	0.333559	1.15282
ENSGACT00000018410	0.33403	0.289448
ENSGACT00000013891	0.336306	-0.595074
ENSGACT00000003754	0.337753	0.289448
ENSGACT00000005676	0.341035	-0.495556
ENSGACT00000018218	0.342423	0.0982865
ENSGACT00000005675	0.351391	-0.485743
ENSGACT00000015137	0.359625	0.361217
ENSGACT00000014491	0.364007	0.245982
ENSGACT00000013325	0.364824	0.158997
ENSGACT00000001631	0.367977	0.349879
ENSGACT00000005682	0.370227	-0.495556
ENSGACT00000006665	0.371961	-0.379406
ENSGACT00000017710	0.372507	0.450284
ENSGACT00000015127	0.379369	0.350876
ENSGACT00000015132	0.379369	0.350876
ENSGACT00000004099	0.38155	0.498841
ENSGACT00000015893	0.385351	0.496007
ENSGACT00000015981	0.387721	0.403958
ENSGACT00000016656	0.389263	0.180988
ENSGACT00000016515	0.390696	0.451567
ENSGACT00000015014	0.39211	-0.163502
ENSGACT00000014708	0.395129	0.367977
ENSGACT00000014639	0.400658	-0.352551
ENSGACT00000017250	0.40302	0.532787
ENSGACT00000011084	0.404571	-0.136028
ENSGACT00000011143	0.404571	0.31527
ENSGACT00000011168	0.404571	0.286307
ENSGACT00000017929	0.412902	0.847548
ENSGACT00000015865	0.413257	0.385351
ENSGACT00000017239	0.413608	0.526207
ENSGACT00000017260	0.413608	0.526207
ENSGACT00000016824	0.414973	0.0173741
ENSGACT00000013305	0.416067	0.112704
ENSGACT00000015474	0.421005	0.477121
ENSGACT00000015487	0.421898	-0.477121
ENSGACT00000018386	0.425048	0.25638
ENSGACT00000003894	0.430125	0.503611
ENSGACT00000006634	0.431959	-0.200595
ENSGACT00000006657	0.431959	-0.646682
ENSGACT00000004216	0.432539	-0.271537
ENSGACT00000015921	0.432653	-0.434015
ENSGACT00000003736	0.436693	0.519525
ENSGACT00000015237	0.441649	-0.242111
ENSGACT00000018256	0.443697	0.535602
ENSGACT00000014689	0.444765	0.138203
ENSGACT00000017782	0.448158	0.040905
ENSGACT00000014887	0.477121	0.457377
ENSGACT00000015928	0.477121	-0.108617
ENSGACT00000018329	0.477121	0.159701
ENSGACT00000014150	0.493827	0.913814
ENSGACT00000017662	0.49632	-0.235422
ENSGACT00000004519	0.496643	0.0271522
ENSGACT00000005847	0.498625	-0.127742
ENSGACT00000007921	0.498841	-0.0838909
ENSGACT00000009384	0.501595	0.871832
ENSGACT00000009395	0.501595	0.871832
ENSGACT00000009941	0.502124	0.343674
ENSGACT00000014396	0.503337	0.386314
ENSGACT00000014393	0.508155	0.71265
ENSGACT00000018293	0.512354	0.0489865
ENSGACT00000008773	0.514105	-0.0850108
ENSGACT00000004379	0.515242	1.03663
ENSGACT00000014898	0.518026	0.732394
ENSGACT00000015943	0.520587	0.656909
ENSGACT00000014134	0.523614	0.954243
ENSGACT00000018296	0.535767	0.102662
ENSGACT00000014236	0.537119	0.753328
ENSGACT00000014890	0.539269	0.514105
ENSGACT00000014651	0.541579	0.577791
ENSGACT00000015995	0.541579	1.07443
ENSGACT00000006733	0.543217	0.229854
ENSGACT00000016742	0.546757	0.111014
ENSGACT00000015258	0.550439	0.923483
ENSGACT00000015273	0.550439	0.861335
ENSGACT00000015670	0.55735	0.514105
ENSGACT00000004334	0.564271	0.656909
ENSGACT00000014339	0.567929	0.253357
ENSGACT00000015178	0.568519	0.774993
ENSGACT00000017165	0.570696	-0.237156
ENSGACT00000015676	0.572255	0.539643
ENSGACT00000009195	0.573203	-0.217591
ENSGACT00000018624	0.575029	0.954243
ENSGACT00000015662	0.582676	0.558155
ENSGACT00000015890	0.593627	0.845098
ENSGACT00000016153	0.593627	0.626419
ENSGACT00000017297	0.596308	0.247784
ENSGACT00000003951	0.603505	0.525426
ENSGACT00000004415	0.605548	1.25145
ENSGACT00000015693	0.605788	0.206474
ENSGACT00000004482	0.6072	0.656042
ENSGACT00000014909	0.6072	-0.184865
ENSGACT00000016878	0.608163	0.280072
ENSGACT00000016874	0.611165	0.586114
ENSGACT00000008411	0.61182	0.913814
ENSGACT00000013782	0.61649	0.623249
ENSGACT00000004479	0.6173	0.678036
ENSGACT00000016973	0.620809	0.724906
ENSGACT00000016976	0.620809	0.724906
ENSGACT00000018510	0.623249	0.858671
ENSGACT00000013943	0.62544	0.537908
ENSGACT00000014052	0.625774	0.610333
ENSGACT00000006339	0.626419	0.932248
ENSGACT00000004474	0.627171	0.410905
ENSGACT00000015444	0.632429	-0.116848
ENSGACT00000001648	0.636822	0.564271
ENSGACT00000003729	0.636822	0.636822
ENSGACT00000003761	0.636822	0.636822
ENSGACT00000015010	0.636822	-0.155369
ENSGACT00000018367	0.639656	0.405972
ENSGACT00000017775	0.640324	0.286307
ENSGACT00000016691	0.661454	0.134699
ENSGACT00000016733	0.670006	0.91877
ENSGACT00000003840	0.672236	0.352571
ENSGACT00000003874	0.673416	0.728592
ENSGACT00000013788	0.673416	0.443697
ENSGACT00000004130	0.674836	-0.196203
ENSGACT00000017772	0.680288	0.324511
ENSGACT00000016207	0.69897	0.819544
ENSGACT00000014973	0.70826	0.502675
ENSGACT00000016258	0.710399	1.17609
ENSGACT00000004108	0.714482	0.808114
ENSGACT00000009187	0.715207	-0.0168679
ENSGACT00000008233	0.717286	0.447488
ENSGACT00000004309	0.723104	0.526809
ENSGACT00000010486	0.729218	0.438057
ENSGACT00000003867	0.730207	-0.280696
ENSGACT00000014755	0.736525	0.299104
ENSGACT00000016862	0.736965	0.564271
ENSGACT00000001649	0.745967	0.808114
ENSGACT00000001657	0.745967	0.290565
ENSGACT00000004276	0.75063	0.597695
ENSGACT00000007249	0.753328	0.808114
ENSGACT00000016205	0.766569	0.367977
ENSGACT00000015504	0.780069	-0.358574
ENSGACT00000017943	0.785575	-0.183644
ENSGACT00000003937	0.78837	-0.268274
ENSGACT00000009167	0.78837	0.0615961
ENSGACT00000009176	0.78837	0.0615961
ENSGACT00000003927	0.794196	-0.219836
ENSGACT00000014919	0.797456	0.662758
ENSGACT00000003783	0.79964	0.763428
ENSGACT00000008395	0.801632	0.531479
ENSGACT00000014622	0.806418	0.557033
ENSGACT00000018212	0.817405	0.499687
ENSGACT00000012920	0.818364	-0.117953
ENSGACT00000016686	0.839149	0.630705
ENSGACT00000015437	0.85403	-0.184386
ENSGACT00000009350	0.86378	0.228882
ENSGACT00000015761	0.864442	-0.524982
ENSGACT00000018076	0.877685	0.344809
ENSGACT00000017528	0.879178	0.991226
ENSGACT00000018489	0.879178	0.770033
ENSGACT00000004184	0.884607	0.0543577
ENSGACT00000018243	0.884607	1.39794
ENSGACT00000012029	0.892095	1.11394
ENSGACT00000014348	0.897016	1.74036
ENSGACT00000018508	0.910777	1.26324
ENSGACT00000016054	0.91544	1.26007
ENSGACT00000013167	0.934498	1.04139
ENSGACT00000017908	0.945379	1.30535
ENSGACT00000013156	0.954243	1.06695
ENSGACT00000013172	0.954243	1.09108
ENSGACT00000016201	0.954243	0.69897
ENSGACT00000017284	0.954243	0.663974
ENSGACT00000014098	1.0086	0.459747
ENSGACT00000014373	1.01128	0.609239
ENSGACT00000014377	1.01128	0.609239
ENSGACT00000014380	1.01128	0.609239
ENSGACT00000007016	1.0187	0.732394
ENSGACT00000018090	1.04074	0.391409
ENSGACT00000003844	1.04139	0.182722
ENSGACT00000003898	1.04139	1.09108
ENSGACT00000003957	1.04139	1.09108
ENSGACT00000005690	1.04139	1.20952
ENSGACT00000016294	1.05008	1.15054
ENSGACT00000017828	1.06241	1.07514
ENSGACT00000015017	1.06695	1.04139
ENSGACT00000014389	1.07188	0.221849
ENSGACT00000016136	1.07188	1.11394
ENSGACT00000015589	1.10646	1.25181
ENSGACT00000008237	1.10857	0.498055
ENSGACT00000001653	1.11394	1.65321
ENSGACT00000014094	1.13566	0.39211
ENSGACT00000015831	1.13988	1.32222
ENSGACT00000001625	1.23045	0.753328
ENSGACT00000014915	1.23045	0.964836
ENSGACT00000018409	1.23045	1.17609
ENSGACT00000018414	1.23045	1.36173
ENSGACT00000018423	1.23045	1.13988
ENSGACT00000018502	1.23045	1.65321
ENSGACT00000017035	1.26324	1.26324
ENSGACT00000001627	1.27875	1.27875
ENSGACT00000003746	1.32222	1.32222
ENSGACT00000018231	1.35411	1.59843
ENSGACT00000003717	1.36173	1.49136
ENSGACT00000003745	1.36173	1.36173
ENSGACT00000018419	1.36173	0.662758
ENSGACT00000001638	1.39794	1.39794
ENSGACT00000015773	1.39794	1.43136
ENSGACT00000018420	1.39794	0.579784
ENSGACT00000018542	1.39794	1.23045
ENSGACT00000001637	1.43136	1.4624
ENSGACT00000001660	1.4624	1.54407
ENSGACT00000003753	1.4624	0.348455
ENSGACT00000018417	1.4624	1.6902
ENSGACT00000018435	1.4624	1.51851
ENSGACT00000001645	1.49136	1.49136
ENSGACT00000003726	1.49136	1.49136
ENSGACT00000003742	1.51851	1.54407
ENSGACT00000001634	1.54407	1.5682
ENSGACT00000001651	1.54407	1.51851
ENSGACT00000003706	1.54407	1.5682
ENSGACT00000003708	1.54407	1.5682
ENSGACT00000003712	1.54407	1.5682
ENSGACT00000016552	1.54407	0.985277
ENSGACT00000018428	1.54407	1.04139
ENSGACT00000001654	1.5682	1.61278
ENSGACT00000003718	1.5682	1.61278
ENSGACT00000003731	1.5682	1.59106
ENSGACT00000003734	1.5682	1.59106
ENSGACT00000003738	1.5682	1.59106
ENSGACT00000016594	1.5682	1.49136
ENSGACT00000018545	1.5682	0.613959
ENSGACT00000010603	1.59106	0.508155
ENSGACT00000010616	1.59106	1.43136
ENSGACT00000001652	1.63347	1.74036
ENSGACT00000003870	1.6902	0.531479
